# Supplementary material for: Association of Calcitriol Supplementation with Reduced COVID-19 Mortality in Patients with Chronic Kidney Disease: A Population-Based Study
Source: Biomedicines. 2021 May 5;9(5):509. doi: 10.3390/biomedicines9050509 (PMC8147982; doi:10.3390/biomedicines9050509)
Supplement: Supplementary file 1 [file biomedicines-09-00509-s001.zip]

Archive with 1 entries (1 files):
- biomedicines-1191522-supplementary.pdf
